# Supplementary material for: Characterization of a Novel Splicing Variant in Acylglycerol Kinase (AGK) Associated with Fatal Sengers Syndrome
Source: Int J Mol Sci. 2021 Dec 15;22(24):13484. doi: 10.3390/ijms222413484 (PMC8708263; doi:10.3390/ijms222413484)
Supplement: Supplementary file 1 [file ijms-22-13484-s001.zip]

Archive with 1 entries (1 files):
- ijms-1495764-supplementary.pdf
